# Supplementary material for: A novel allele of the P-starvation tolerance gene OsPSTOL1 from African rice (Oryza glaberrima Steud) and its distribution in the genus Oryza
Source: Theor Appl Genet. 2014 Apr 13;127(6):1387–98. doi: 10.1007/s00122-014-2306-y (PMC4035548; doi:10.1007/s00122-014-2306-y)
Supplement: Supplementary file 2 — Online Resource 4 - Table S1. Genotyping of PSTOL1 alleles in O. sativa and O. glaberima accessions, NERICAs, several African mega-varieties, and wild relatives (XLS 64 kb) [file 122_2014_2306_MOESM2_ESM.xls]

## Sheet: O. sativa
	Name	Species	Group	PSTOL1
	YRL-1	O. sativa	ADMIX	CG
	IRAT177	O. sativa	TRJ	CG
	IRAT44	O. sativa	TRJ	CG
	Lemont	O. sativa	TRJ	CG
	Pate Blanc Mn 1	O. sativa	TRJ	CG
	TOX782-20-1	O. sativa	TRJ	CG
	Jalmagna	O. sativa	AUS	CG
	Kinandong Patong	O. sativa	TRJ	CG
	IR72	O. sativa	IND	CG
	IR69428	O. sativa		CG
	IR68144-2B-2-2-3-1-120	O. sativa		CG
	IR91143-AC-4	O. sativa		CG
	IR55179-3B-11-3	O. sativa		CG
	IR68144-2B-2-2-3-1-166	O. sativa		CG
	Rojofotsy 738	O. sativa	ADMIX	K
	BJ 1	O. sativa	AUS	K
	Coarse	O. sativa	AUS	K
	DJ 123	O. sativa	AUS	K
	Dular	O. sativa	AUS	K
	Ghati Kamma Nangarhar	O. sativa	AUS	K
	Jamir	O. sativa	AUS	K
	Phudugey	O. sativa	AUS	K
	Santhi Sufaid	O. sativa	AUS	K
	Dawebyan	O. sativa	IND	K
	Mudgo	O. sativa	IND	K
	Seratoes Hari	O. sativa	IND	K
	Azucena	O. sativa	TRJ	K
	Gogo Lempuk	O. sativa	TRJ	K
	IAC25	O. sativa	TRJ	K
	IAC47	O. sativa	TRJ	K
	Kinastano	O. sativa	TRJ	K
	Tia Bura	O. sativa	TRJ	K
	Apo	O. sativa	TRJ	K
	Way rarem	O. sativa		K
	Kaukkyi Ani	O. sativa	ADMIX	na
	Surjamkuhi	O. sativa	AUS	na
	Taichung Native 1	O. sativa	IND	na
	IR64	O. sativa	IND	na
	IR74	O. sativa	IND	na
	Byakkoku Y 5006 Seln	O. sativa	IND	na
	IR8	O. sativa	IND	na
	IR64-21	O. sativa	IND	na
	Oryzica Llanos 5	O. sativa	IND	na
	Pai Hok Glutinous	O. sativa	IND	na
	Teqing	O. sativa	IND	na
	Yodanya	O. sativa	IND	na
	Kibi	O. sativa	TEJ	na
	Hitomebore	O. sativa	TEJ	na
	IITA135	O. sativa	TRJ	na
	Milyang	O. sativa		na
	Szh	O. sativa		na
	IR75862-206-2-8-3-B-B-B	O. sativa		na		CG	Glaberrima allele
	IR91152-AC79	O. sativa		na		K	Kasalath allele
	IR26	O. sativa	IND	na		na	No amplification
	A69-1	O. sativa	IND	na
	Arroz de terra	O. sativa		na
	Italica liverno	O. sativa		na
	Nipponbare	O. sativa	TEJ	na
	Kasalath	O. sativa	AUS	K
	African mega varieties
	Dourado precoce	O. sativa		CG
	FKR43	O. sativa		CG
	IRAT216 (IDSA6)	O. sativa		CG
	ITA150 (Faro 46)	O. sativa		CG
	ITA257	O. sativa		CG
	Moroberekan	O. sativa		CG
	TOX1011-4-A2	O. sativa		CG
	WAB189-B-B-B-8-HB	O. sativa		CG
	WAB56-125	O. sativa		CG
	WAB96-1-1	O. sativa		CG
	IAC165	O. sativa		K
	IDSA85	O. sativa		K
	IR12979-24-1 (WAB IR 12979)	O. sativa		K
	Azucena	O. sativa		na
	WAB515-B-16-A2-2	O. sativa		na
	WAB56-50	O. sativa		CG
	WAB56-104†	O. sativa		K
	WAB181-18	O. sativa		CG
	† the genotype of WAB56-104 depends on the source used and may be 'CG' in some cases

## Sheet: O. glaberrima-NERICAs
	O. glaberrima accessions	Allele				Upland NERICA		Allele				Lowland NERICA		Allele
	CG14	CG				NERICA1	interspecific	CG				NERICA L-1	interspecific	na
	CG17	CG				NERICA2	interspecific	CG				NERICA L-2	interspecific	na
	CG20	CG				NERICA3	interspecific	CG				NERICA L-3	interspecific	na
	IG10	CG				NERICA4	interspecific	CG				NERICA L-4	interspecific	na
	IRGC101937	CG				NERICA5	interspecific	CG				NERICA L-5	interspecific	na
	IRGC103895	CG				NERICA6	interspecific	CG				NERICA L-6	interspecific	na
	IRGC104983	CG				NERICA7†	interspecific	CG				NERICA L-7	interspecific	na
	MG12	CG				NERICA8	interspecific	CG				NERICA L-8	interspecific	na
	RAM3	CG				NERICA9	interspecific	CG				NERICA L-9	interspecific	na
	RAM24	CG				NERICA10	interspecific	CG				NERICA L-10	interspecific	na
	RAM48	CG				NERICA11	interspecific	CG				NERICA L-11	interspecific	na
	RAM55	CG			parent	CG14	O. glaberrima	CG				NERICA L-12	interspecific	na
	RAM111	CG			parent	WAB56-104†	O. sativa	K				NERICA L-13	interspecific	na
	RAM118	CG										NERICA L-14	interspecific	na
	RAM134	CG				NERICA12	interspecific	CG				NERICA L-15	interspecific	K
	Saliforeh	CG				NERICA13	interspecific	CG				NERICA L-16	interspecific	na
	TOG5307	CG				NERICA14	interspecific	CG				NERICA L-17	interspecific	na
	TOG5486	CG			parent	CG14	O. glaberrima	CG				NERICA L-18	interspecific	na
	TOG5500	CG			parent	WAB56-50	O. sativa	CG				NERICA L-19	interspecific	na
	TOG5556	CG										NERICA L-20	interspecific	na
	TOG5666	CG										NERICA L-26	interspecific	na
	TOG5672	CG				NERICA15	interspecific	K				NERICA L-27	interspecific	CG/K
	TOG5674	CG				NERICA16	interspecific	K				NERICA L-28	interspecific	K
	TOG5675	CG				NERICA17	interspecific	CG				NERICA L-29	interspecific	K
	TOG5681	CG				NERICA18	interspecific	K				NERICA L-30	interspecific	na
	TOG5860	CG			parent	CG14	O. glaberrima	CG				NERICA L-31	interspecific	na
	TOG5882	CG			parent	WAB181-18	O. sativa	CG				NERICA L-32	interspecific	na
	TOG6007	CG										NERICA L-33	interspecific	CG
	TOG6208	CG				† the genotype of WAB56-104 and N7						NERICA L-34	interspecific	na
	TOG6211	CG				depend on the source used.						NERICA L-35	interspecific	na
	TOG6229	CG										NERICA L-36	interspecific	K
	TOG6308	CG										NERICA L-37	interspecific	K
	TOG6334	CG										NERICA L-38	interspecific	na
	TOG6356	CG										NERICA L-39	interspecific	K
	TOG6508	CG										NERICA L-40	interspecific	na
	TOG6597	CG										NERICA L-41	interspecific	K
	TOG7106	CG										NERICA L-42	interspecific	K
	TOG7235	CG										NERICA L-44	interspecific	na
	Winto1	CG										NERICA L-45	interspecific	U
	DcKono	K				Glaberrima allele	CG					NERICA L-46	interspecific	K
	TOG6589	K				Kasalath allele	K					NERICA L-48	interspecific	na
	RAM90	na				Heterozygote	CG/K					NERICA L-49	interspecific	na
	RAM152	na				Unknown allele	U					NERICA L-50	interspecific	na
	TOG7442	na				No amplification	na					NERICA L-51	interspecific	na
						Not determined	nd					NERICA L-52	interspecific	na
												NERICA L-54	interspecific	na
												NERICA L-55	interspecific	na
												NERICA L-56	interspecific	na
												NERICA L-57	interspecific	na
												NERICA L-58	interspecific	na
												NERICA L-60	interspecific	na
											parent	TOG5681	O. glaberrima	CG
											parent	IR64	O. sativa	na
												NERICA L-21	interspecific	na
											parent	TOG5681	O. glaberrima	CG
											parent	IR1529-680-3-2	O. sativa	nd
												NERICA L-22	interspecific	na
											parent	TOG5681	O. glaberrima	CG
											parent	IR64	O. sativa	na
											parent	IR31785-58-1-2-3-3	O. sativa	CG/K
												NERICA L-23	interspecific	CG
												NERICA L-24	interspecific	CG
												NERICA L-25	interspecific	CG
											parent	TOG5681	O. glaberrima	CG
											parent	IR64	O. sativa	na
											parent	IR31851-96-2-3-2-1	O. sativa	na
												NERICA L-43	interspecific	K
												NERICA L-59	interspecific	na
											parent	TOG5674	O. glaberrima	CG
											parent	IR31785-58-1-2-3-3	O. sativa	CG/K
												NERICA L-47	interspecific	K
											parent	TOG5675	O. glaberrima	CG
											parent	IR 28	O. sativa	nd
												NERICA L-53	interspecific	na
											parent	TOG5681	O. glaberrima	CG
											parent	IR31785-58-1-2-3-3	O. sativa	CG/K

## Sheet: wild rice
	Accession	Species	Genome	PSTOL1
										Species	genome	n		allele
	IRGC 93275	O.nivara	AA	K									K	CG	novel	absent
	IRGC 103821	O.nivara	AA	CG/K
	IRGC 105343	O.nivara	AA	CG/K						O. sativa	AA	76	23	27	-	26
	IRGC 100189	O.nivara	AA	CG
	IRGC 100593	O.nivara	AA	na						O. glaberrima	AA	44	2	39	3	-
	IRGC 103821	O.nivara	AA	K
										O. nivara	AA	6	2	1	2	1
	IRGC 106424	O. rufigon	AA	na
	IRGC 106423	O. rufigon	AA	CG/K						O. rufipogon	AA	10	3	1	3	3
	IRGC 105908	O. rufigon	AA	CG/K
	IRGC 105909	O. rufigon	AA	K						O. longistaminata	AA	6	5	-	1	-
	IRGC 105910	O. rufigon	AA	na
	IRGC 106407	O. rufigon	AA	CG						O. barthii	AA	10	1	9	-	-
	IRGC 104714	O. rufigon	AA	na
	IRGC 106285-1	O. rufigon	AA	K						O. glumaepatula	AA	3	1	-	-	2
	IRGC 81976-7	O. rufigon	AA	CG/K
	IRGC 81994-2	O. rufigon	AA	K						O. meridionalis	AA	3	-	2	-	1
	IRGC 110401	O. longistaminata	AA	CG/K						O. punctata	BB	5	-	-	-	5
	IRGC 92664	O. longistaminata	AA	K
	IRGC 93175	O. longistaminata	AA	K						O. officinalis	CC	11	-	-	-	11
	IRGC 99553	O. longistaminata	AA	K
	IRGC 105202	O. longistaminata	AA	K						O. australiensis	EE	4	-	-	-	4
	IRGC 62664	O. longistaminata	AA	K
										O. brachyantha	FF	1	-	-	-	1
	IRGC 100117	O.barthii	AA	CG
	IRGC 100119	O.barthii	AA	CG						O. granulata	GG	4	-	-	-	4
	IRGC 100929	O.barthii	AA	CG
	IRGC 101959	O.barthii	AA	CG						O. minuta	BBCC	5	-	-	-	5
	IRGC 103912	O.barthii	AA	CG
	IRGC 104103	O.barthii	AA	CG						O. alta	CCDD	4	-	-	-	4
	IRGC 104137	O.barthii	AA	CG
	IRGC 104983	O.barthii	AA	CG						O. grandiglumis	CCDD	2	-	-	-	2
	IRGC 106176	O.barthii	AA	CG
	IRGC 106239	O.barthii	AA	K						O. ridleyi	HHJJ	1	-	-	-	1
	IRGC 101960	O. glumaepatula	AA	na
	IRGC 105561	O. glumaepatula	AA	na
	IRGC 82034	O. glumaepatula	AA	K
	IRGC 105302	O. meridionalis	AA	CG
	IRGC 105306	O. meridionalis	AA	CG
	IRGC 93262	O. meridionalis	AA	na
	IRGC 105690	O.punctata	BB	na
	IRGC 100884	O.punctata	BB	na
	IRGC 103887	O.punctata	BB	na
	IRGC 105137	O.punctata	BB	na
	IRGC 105153	O.punctata	BB	na
	IRGC 100896	O.officinalis	CC	na
	IRGC 81944	O.officinalis	CC	na
	IRGC 101116	O.officinalis	CC	na
	IRGC 100178	O.officinalis	CC	na
	IRGC 101424	O.officinalis	CC	na
	IRGC 101466	O.officinalis	CC	na
	IRGC 103410	O.officinalis	CC	na
	IRGC 89245	O.officinalis	CC	na
	IRGC 105432	O.officinalis	CC	na
	IRGC 105440	O.officinalis	CC	na
	IRGC 105447	O.officinalis	CC	na
	IRGC 100882	O.australiensis	EE	na
	IRGC 86257	O.australiensis	EE	na
	IRGC 101397	O.australiensis	EE	na
	IRGC 101410	O.australiensis	EE	na
	IRGC 101232	O.brachyantha	FF	na
	IRGC 100897	O.granulata	GG	na
	IRGC 102118	O.granulata	GG	na
	IRGC 104568	O.granulata	GG	na
	IRGC 105707	O.granulata	GG	na
	IRGC 101141	O.minuta	BBCC	na
	IRGC 82048	O.minuta	BBCC	na
	IRGC 100887	O.minuta	BBCC	na
	IRGC 101089	O.minuta	BBCC	na
	IRGC 101097	O.minuta	BBCC	na
	IRGC 100161	O.alta	CCDD	na
	IRGC 100888	O.alta	CCDD	na
	IRGC 100952	O.alta	CCDD	na
	IRGC 105138	O.alta	CCDD	na
	IRGC 105156	O.grandiglumis	CCDD	na
	IRGC 106241	O.grandiglumis	CCDD	na
										CG
	IRGC 100821	O.ridleyi	HHJJ	na						K
										na
	IRGC 104502	O.coarctata	HHKK	na						CG/K

## Sheet: Wild-Table
		Species	genome	n		allele
					K	CG	novel	absent
		O. sativa	AA	76	23	27	-	26
		O. glaberrima	AA	44	2	39	3	-
		O. nivara	AA	6	2	1	2	1
		O. rufipogon	AA	10	3	1	3	3
		O. longistaminata	AA	6	5	-	1	-
		O. barthii	AA	10	1	9	-	-
		O. glumaepatula	AA	3	1	-	-	2
		O. meridionalis	AA	3	-	2	-	1
		O. punctata	BB	5	-	-	-	5
		O. officinalis	CC	11	-	-	-	11
		O. australiensis	EE	4	-	-	-	4
		O. brachyantha	FF	1	-	-	-	1
		O. granulata	GG	4	-	-	-	4
		O. minuta	BBCC	5	-	-	-	5
		O. alta	CCDD	4	-	-	-	4
		O. grandiglumis	CCDD	2	-	-	-	2
		O. ridleyi	HHJJ	1	-	-	-	1
		CG
		K
		NA
		CG/K
